# Supplementary material for: Differential Loss of OAS Genes Indicates Diversification of Antiviral Immunity in Mammals
Source: Vaccines (Basel). 2023 Feb 12;11(2):419. doi: 10.3390/vaccines11020419 (PMC9964502; doi:10.3390/vaccines11020419)
Supplement: Supplementary file 1 [file vaccines-11-00419-s001.zip]

Archive with 1 entries (1 files):
- vaccines-2165586-supplementary.pdf
